# Supplementary material for: Overexpression of miR-4669 Enhances Tumor Aggressiveness and Generates an Immunosuppressive Tumor Microenvironment in Hepatocellular Carcinoma: Its Clinical Value as a Predictive Biomarker
Source: Int J Mol Sci. 2023 Apr 26;24(9):7908. doi: 10.3390/ijms24097908 (PMC10177802; doi:10.3390/ijms24097908)
Supplement: Supplementary file 1 [file ijms-24-07908-s001.zip]

Archive with 1 entries (1 files):
- ijms-2316375-supplementary.pdf
